# Supplementary material for: Acute asymptomatic pulmonary thromboembolism detected using dynamic digital radiography following total hip arthroplasty: a case report
Source: Eur Heart J Case Rep. 2026 Jun 18;10(6):ytag427. doi: 10.1093/ehjcr/ytag427 (PMC13285993; doi:10.1093/ehjcr/ytag427)
Supplement: ytag427_Supplementary_Data [file ytag427_supplementary_data.zip]

Archive with 2 entries (2 files):
- Fig.2, supplementary movie 1_pre_PH2.mp4
- Fig.3, supplementary movie 2_post_PH2.mp4
